# Supplementary material for: Genome-Wide Identification of 2-Oxoglutarate and Fe (II)-Dependent Dioxygenase (2ODD-C) Family Genes and Expression Profiles under Different Abiotic Stresses in Camellia sinensis (L.)
Source: Plants (Basel). 2023 Mar 14;12(6):1302. doi: 10.3390/plants12061302 (PMC10051519; doi:10.3390/plants12061302)
Supplement: Supplementary file 1 [file plants-12-01302-s001.zip]

Archive with 13 entries (13 files):
- Figure S1.tif
- Figure S2.tif
- Figure S3.tif
- TableS1.pdf
- TableS10.pdf
- TableS2.pdf
- TableS3.pdf
- TableS4.pdf
- TableS5.pdf
- TableS6.pdf
- TableS7.pdf
- TableS8.pdf
- TableS9.pdf
